# Supplementary material for: Leaf Color Classification and Expression Analysis of Photosynthesis-Related Genes in Inbred Lines of Chinese Cabbage Displaying Minor Variations in dark-green Leaves
Source: Plants (Basel). 2023 May 27;12(11):2124. doi: 10.3390/plants12112124 (PMC10255825; doi:10.3390/plants12112124)
Supplement: Supplementary file 1 [file plants-12-02124-s001.zip]

Archive with 2 entries (2 files):
- MIQE guidelines.xlsx
- plants-2383054-supplementary.pdf
