# Supplementary material for: Leaf Color Classification and Expression Analysis of Photosynthesis-Related Genes in Inbred Lines of Chinese Cabbage Displaying Minor Variations in dark-green Leaves
Source: Plants (Basel). 2023 May 27;12(11):2124. doi: 10.3390/plants12112124 (PMC10255825; doi:10.3390/plants12112124)
Supplement: Supplementary file 1 [file plants-12-02124-s001.zip › MIQE guidelines.xlsx]

## Sheet: MIQE guidelines
Experimental design
Definition of experimental and control groups	Control grops:Chinese cabbage line 'A03'; expermental groups:eight inbred lines of Chinese cabbage with dark green leaves
Number within each group	3
Sample
Description	nine inbred lines of Chinese cabbage displaying minor variation in dark-green Leaf
If frozen, how and how quickly?	All samples were flash frozen in liquid nitrogen
Sample storage conditions and duration (especially for FFPEb samples)	stored at - 80 ℃
Nucleic acid extraction
Name of kit and details of any modifications	Eastep Super Total RNA Extraction Kit LS1040 (Promega, USA）
Details of DNase or RNase treatment	DNase Ⅰ treatment at 37°C for 15 minutes
Contamination assessment (DNA or RNA)	Agarose gel electrophoresis
Nucleic acid quantification	NanoDrop Spectrophotometer
RNA integrity: method/instrument	Agarose gel electrophoresis
Inhibition testing (Cq dilutions, spike, or other)	Cq dilutions
Reverse transcription
Complete reaction conditions	42℃ for 15min, 85℃ for 5 s
Amount of RNA and reaction volume	Amount of RNA:1 μg ;reaction volume:20 μL
Priming oligonucleotide (if using GSP) and concentration	Anchored Oligo(dT)18 Primer ;concentration: 0.5 μg/μL
Reverse transcriptase and concentration	EasyScript RT/RI Enzyme mix
Temperature and time	42℃ for 15min, 85℃ for 5 s
qPCR target information
Gene symbol	Supplementary Table 2
Sequence accession number	Supplementary Table 2
In silico specificity screen (BLAST, and so on)	BLAST
qPCR oligonucleotides
Primer sequences	Supplementary Table 1
Location and identity of any modifications	No
qPCR protocol
Complete reaction conditions	on ice
Reaction volume and amount of cDNA/DNA	2μL, 100 ng
Primer concentrations	10 μM
Polymerase identity and concentration	Champagne Taq DNA Polymerase
Buffer/kit identity and manufacturer	ChamQ Universal SYBR qPCR Master Mix, Vazyme, q711
Additives (SYBR Green I, DMSO, and so forth)	SYBR Green I
Complete thermocycling parameters	95°C for 600 s; 95°C for 10 s, 57°C for 10 s,72°C for 10 s for 45 cycles; 95°C for 10 s, 65°C for 60 s, 97°C for 1 s
Manufacturer of qPCR instrument	Roche
qPCR validation
Specificity (gel, sequence, melt, or digest)	gel
Data analysis
qPCR analysis program (source, version)	Roche LightCycler 96, Excel
Method of Cq determination	Threshold Method
Outlier identification and disposition	delete the data of Cq Error﹥0.3
Justification of number and choice of reference genes	1; Bractin
Description of normalization method	2-△△CT method
Number and stage (reverse transcription or qPCR) of technical replicates	3
Repeatability (intraassay variation)	3
Statistical methods for results significance	Student’s t test
Software (source, version)	Roche LightCycler 96
